# Supplementary material for: Direct Anterior Approach in Total Hip Arthroplasty for Severe Crowe IV Dysplasia: Retrospective Clinical and Radiological Study
Source: Medicina (Kaunas). 2024 Jan 7;60(1):114. doi: 10.3390/medicina60010114 (PMC10820098; doi:10.3390/medicina60010114)
Supplement: Supplementary file 1 [file medicina-60-00114-s001.zip]

Archive with 6 entries (5 files):
- video/
- __MACOSX/._video
- video/Video S2.mp4
- __MACOSX/video/._Video S2.mp4
- video/Video S1.mov
- __MACOSX/video/._Video S1.mov
